# Supplementary material for: Ecological momentary interventions for mental health: A scoping review
Source: PLoS One. 2021 Mar 11;16(3):e0248152. doi: 10.1371/journal.pone.0248152 (PMC7951936; doi:10.1371/journal.pone.0248152)
Supplement: S1 Table — (XLSX) [file pone.0248152.s002.xlsx]

## Sheet: S1 Table
S1 Table - Search string
("momentary intervention" OR "momentary interventions" OR "adaptive intervention" OR "adaptive interventions" OR "just-in-time intervention" OR "just-in-time interventions" OR "micro-intervention" OR "micro-interventions") AND ("mental health" OR "mood disorder" OR "affective disorder*" OR "mental disorder*" OR "mental disease" OR "neuropsychiatricdisorder*" OR "mental illness" OR "therapy" OR "p…
