# Supplementary material for: Ecological momentary interventions for mental health: A scoping review
Source: PLoS One. 2021 Mar 11;16(3):e0248152. doi: 10.1371/journal.pone.0248152 (PMC7951936; doi:10.1371/journal.pone.0248152)
Supplement: S2 Table — (XLSX) [file pone.0248152.s003.xlsx]

## Sheet: S2 Table
S2 Table - List of included papers
Author	Year	Target	Category	Study Aim	Study Design
McTavish et al.	2012	Substance use (Alcohol)	Intervention	improve competence, social relatedness, and motivation (tenets of Self-Determination Theory)	Clinical Trial Randomized
Leonard et al.	2017	Substance use (Alcohol)	Intervention	reduce risks associated with drinking	Feasibility and Acceptability
Dulin and Gonzalez	2017	Substance use (Alcohol)	Intervention	reduce or eliminate drinking	Effectiveness
Moody et al.	2018	Substance use (Alcohol)	Intervention	reduce alcohol consumption	RCT
Kazemi et al	2019	Substance use (Alcohol)	Intervention	reduce risky alcohol use	Acceptability
Riordan et al.	2015	Substance use (Alcohol)	Intervention	reduce alcohol consumption	RCT
Kazemi et al	2017	Substance use (Alcohol)	Intervention	reduce hazardous drinking among college students	Qualitative study
Haug et al.	2020	Substance use (Alcohol)	Intervention	reduce alcohol use in adolescents	Efficacy
Blevins et al.	2020	Substance use (Alcohol)	Intervention	reduce alcohol use and drinking to cope	Pilot study
Businelle et al.	2020	Substance use (Alcohol)	Intervention	reduce drinking	Protocol
Pramana et al.	2014	Anxiety	Intervention	enhance treatment for anxious youth	Pilot feasibility
Kivity and Huppert	2016	Anxiety	Intervention	reduce anxiety	Efficacy
Pramana et al.	2018	Anxiety	Intervention	enhance treatment for anxious youth with gamification	Acceptability and Effectiveness
Silk et al.	2020	Anxiety	Intervention	explore improvement in skills targeted by the mHealth platform.	Usability, Feasibility, Acceptability, Preliminary efficacy
Wenze et al.	2014	Bipolar Disorder	Intervention	imrpove treatment adherence	Feasibility and Acceptability
Depp et al.	2015	Bipolar Disorder	Intervention	reduce depressive symptoms	RCT
Wenze et al.	2016	Bipolar Disorder	Intervention	improve treatment adherence	Feasibility and Acceptability
Burns et al.	2011	Depression	Intervention	identify depression states and improve depressive symptoms	Single-arm field trial
Wahle et al.	2016	Depression	Intervention	identify depression levels and provide in-situ support	Pilot trial
Levin et al.	2019	Depression and Anxiety	Intervention	improve psychological functioning	RCT
Levin et al.	2019	Depression and Anxiety	Intervention	improve psychological functioning	RCT
van Aubel et al.	2020	Depressive & Psychotic complaints	Intervention	improve subthreshold symptoms of depression, psychosis	Feasibility and Efficacy
Juarascio et al.	2020	Eating disorders	Intervention	facilitate treatment skills use between sessions	Feasibility and Acceptability
Newman et al.	2014	Anxiety (GAD)	Intervention	imrpove active coping	RCT
LaFreniere and Newman	2016	Anxiety (GAD)	Intervention	reduce worry	Efficacy
LaFreniere and Newman	2019	Anxiety (GAD)	Intervention	secondary analysis of Lafreniere and Newman (2016) study	Secondary analysis
Merkouris et al.	2020	Gambling disorder	Intervention	reduce gambling cravings to prevent subsequent gambling episodes	Usability testing
Shrier et al.	2018	Substance use (Marijuana)	Intervention	reduce marijuana use in youth	Pilot Randomized Trial
Meinlschmidt et al.	2016	Mood	Intervention	estimate and improve mood changes	Exploratory study (experimental or control condition)
Meinlschmid et al.	2020	Mood	Intervention	imrpove mood	Empirical Study Quantitative Study
Kroska et al.	2020	Mood	Intervention	optimize an ACT-based intervention in transdiagnostic populations	Protocol
Stevenson et al.	2020	Mood, Alcohol	Intervention	explore relationship between mood, coping strategy use, alcohol use	Effectiveness
Bell et al.	2018	Schizophrenia	Intervention	improve coping with distressing voice hearing experiences	Case study
Hanssen et al.	2020	Schizophrenia	Intervention	improve daily-social functioning and ameliorate symptoms in schizophrenia	Feasibility and Effectiveness
Moitra et al.	2020	Schizophrenia	Intervention	reduce risk of relapse	Feasibility, Acceptability, Clinical effects
Pulantara et al.	2018	Sleep disturbances	Intervention	improve insomnia severity, overall sleep quality, and disruptive nocturnal disturbances	Feasibility Comparative Effectiveness Study
Versluis et al.	2018	Stress	Intervention	improve a physiological marker of stress and unconcious stress	RCT
Beute and Kort	2018	Stress	Intervention	lower stress and improve mood	Pilot study
Nguyen-Feng et al.	2019	Stress	Intervention	reduce psychological distress among students with and without an emotional abuse history	RCT
Lucas-Thompson et al.	2019	Stress and Anxiety	Intervention	reduce stress and anxiety	Protocol
Dennis et al.	2015	Substance use	Intervention	predict substance use and provide Recovery Support for Adolescents	Feasibility and Effectiveness
Morgiève et al.	2020	Suicide prevention	Intervention	describe how participants at high risk of suicide use the emma app in real-word conditioning	Case study
Bae et al.	2018	Suncstance use (Alcohol)	Sensor-based	detect alcohol use events	Pilot study
Jacobson et al.	2020	Depression	Sensor-based	predict depressed mood within a day	Pilot study
Saeb et al.	2015	Depression	Sensor-based	identify depression symptoms severity	Pilot study
Wang et al.	2018	Depression	Sensor-based	predict depression using passive sensing data from students' smartphones and wearables	Case study
Coral et al.	2020	Gambling disorder	Sensor-based	reduce gambling behavior and imrpove psychological functioning	Simulation study
Chin-Lun Hung et al.	2016	Mood	Sensor-based	identify negative emotions	Pilot study
Wang et al.	2017	Schizophrenia	Sensor-based	predict symptom trajectories	RCT
Rashid et al.	2020	Social Anxiety	Sensor-based	predict subjective measures of social anxiety	Pilot study
Sarker et al.	2016	Stress	Sensor-based	detect stress episodes	Pilot study
Mishra et al.	2020	Stress	Sensor-based	detect and predict stress events	Pilot study
Kaczor et al.	2020	Stress	Sensor-based	predict physicians stress	Pilot study
Epstein et al.	2020	Stress and drug craving	Sensor-based	predict stress and drug craving	Pilot study
Beckjord and Shiffman	2014	Alcohol	Review paper	discuss several examples of EMA and EMI in the context of alcohol use and provide guidance on how EMA and EMI can (and should) be used together as the foundation for a future of innovative, high-impact interventions to improve public health.	Review
Versluis et al.	2016	Anxiety, Depression and Stress	Review paper	to systematically assess and meta-analyze the effect of EMI on 3 highly prevalent mental health outcomes (anxiety, depression, and perceived stress) and positive psychological outcomes (eg, acceptance)	Review
Colombo et al.	2019	Depression	Review paper	to explore the state of the art of technology-based EMA and EMI for major depressive disorder (MDD)	Review
Schueller et al.	2017	Depression and Anxiety	Review paper	highlight the differences between EMIs and other forms of treatment and discuss how technologies and analytics might usher in a new era of EMIs	Review
Smith and Juarascio	2019	Eating disorders	Review paper	synthesize recent literature pertaining to ambulatory assessment/EMA and EMI in EDs, and identify relevant limitations and future directions in these domains.	Review
McDevitt-Murphy et al.	2018	Psychological and behavioral issues	Review paper	review the use of ecological momentary assessment (EMA) and ecological momentary intervention (EMI) in clinical research applications	Review
Heron and Smyth	2010	Psychological, behavioral, and physical issus	Review paper	synthesize and critique mobile technology-based EMI aimed at improving health behaviours and psychological and physical symptoms	Review
Bell et al.	2017	Psychotic disorders	Review paper	synthesize current research exploring the feasibility, acceptability, and clinical outcomes of EMA and EMI in the treatment of psychotic disorders	Review
Myin-Germeys et al.	2016	Schizophrenia, bipolar disorder and major depression disorder	Review paper	discuss EMIs in the field of schizophrenia, bipolar disorder and major depression disorder, as well as one generic, transdiagnostic EMI	Review
Loo Gee et al.	2016	Stress and Anxiety	Review paper	synthesize evidence on the effectiveness of EMI for treating anxiety conditions.	Review
