# Supplementary material for: Ecological momentary interventions for mental health: A scoping review
Source: PLoS One. 2021 Mar 11;16(3):e0248152. doi: 10.1371/journal.pone.0248152 (PMC7951936; doi:10.1371/journal.pone.0248152)
Supplement: S3 Table — (XLSX) [file pone.0248152.s004.xlsx]

## Sheet:  S3 Table
S3 Table - Characteristics of Ecological Momentary Interventions
Author	Year	Target	Sample	No of participants	Gender	EMI Duration	Type of technology	Intervention Delivery	Additional Components	Intervention strategy	Sensors
Pramana et al.	2014	Anxiety	Clinical	9 Children	N/A	8 weeks	Mobile phone	Application	Portal	F2F, CBT	-
Kivity and Huppert	2016	Anxiety	Clinical	83 students	55 female, 28 male	1 week	Mobile phone	SMS, Online	-	Reappraisal (emotion regulation strategy)	-
Pramana et al.	2018	Anxiety	Clinical	35 children	N/A	8 weeks	Mobile phone	Application, SMS	Portal	F2F,CBT	X
Silk et al.	2020	Anxiety	Clinical	34 (age 9-14), 17 female	N/A	8 weeks	Mobile phone	Application	Portal	F2F,CBT	-
Newman et al.	2014	Anxiety (GAD)	Clinical	34 (age 18-65)	20 female, 14 male	12 weeks	PDA	Application	-	Group CBT, cognitive therapy, relaxation	-
LaFreniere and Newman	2016	Anxiety (GAD)	Clinical	51 over18	43 female, 8 male	30 days	Mobile phone	SMS, Paper DIary, Website	-	CBT (worry outcome monitoring)	-
LaFreniere and Newman	2019	Anxiety (GAD)	Clinical	51 over18	43 female, 8 male	30 days	Mobile phone	SMS,paper diary, website	-	CBT (worry outcome monitoring)	-
Wenze et al.	2014	Bipolar Disorder	Clinical	14 (age 18-65)	10 female, 10 male	2 weeks	PDA	Open software program	-	CBT	-
Depp et al.	2015	Bipolar Disorder	Clinical	82	47 female, 35 male	10 weeks	Mobile phone	SMS, Web-based program	-	F2F psychoeducation, EMI self-management strategies	-
Wenze et al.	2016	Bipolar Disorder	Clinical	8 (age 18-65)	5 female, 3 male	12 weeks	Mobile phone	Open software program	-	F2F psychoeducation, cognitive behavioral principles	-
Burns et al.	2011	Depression	Clinical	8	7 female, 1 male	8 weeks	Mobile phone - ML	Application	Portal	BA	X
Wahle et al.	2016	Depression	Clinical	126	N/A	>=2 weeks	Mobile phone - ML	Application	-	CBT	X
Levin et al.	2019	Depression and Anxiety	Non-clinical	39	26 female, 13 male	13 days	Mobile phone	SMS, Application	-	ACT	-
Levin et al.	2019	Depression and Anxiety	Non-clinical	69 adults	23 female, 46 male	4 weeks	Mobile phone	Application	-	ACT	-
van Aubel et al.	2020	Depressive and Psychotic complaints	Clinical	55 (age 16-25)	21 female, 34 male	5 weeks	Mobile phone	Application	-	F2F, ACT	-
Juarascio et al.	2020	Eating disorders	Clinical	16 adult women (age 18-65)	16 female	19 weeks	Mobile phone	Application	Portal	F2F, CAT	-
Merkouris et al.	2020	Gambling disorder	Clinical	29 (over 18 )	N/A	7 days	Mobile phone	Application (and online platform)	-	CBT, motivational interviewing	-
Meinlschmidt et al.	2016	Mood	Non-clinical	27 (age 18-65)	N/A	19 days	Mobile phone	Email, Online	-	Mindfulness-based strategies	-
Meinlschmidt et al.	2020	Mood	Non-clinical	14	12 female, 2 male	19 days	Mobile phone	Email, Online	-	Mindfulness-based strategies	-
Kroska et al.	2020	Mood	Clinical	80	N/A	6 weeks	Mobile phone	Application	-	ACT	X
Stevenson et al.	2020	Mood, Alcohol use	Clinical	20 young adult (age 18-26)	11 female, 9 male	6 weeks	Mobile phone	Application	-	Coping strategies	-
Bell et al.	2018	Schizophrenia	Clinical	38	15 female, 23 male	8 months (analysis of 4 months results)	Mobile phone	Application	-	F2F psychoeducation, EMI coping strategies (coping strategy enhancement) framework	-
Hanssen et al.	2020	Schizophrenia	Clinical	50 (age 18-60)	18 female, 32 male	3 weeks	Mobile phone	Application (and online platform)	-	CBT	-
Moitra et al.	2020	Schizophrenia	Clinical	10 (over 18)	6 female, 4 male	4 weeks	Mobile phone	Application	-	CBT	-
Pulantara et al.	2018	Sleep disturbances	Clinical	27	3 female, 24 male	12 months	Mobile phone	Application	Portal	Military-version brief BT for Insomnia (CBTI)	X
Versluis et al.	2018	Stress	Clinical	118	N/A	4 weeks	Mobile phone	2 Applications	-	Worry reduction training, mindfulness	X
Beute and Kort	2018	Stress	Clinical	15	12 female, 3 male	2 periods of 6 days	PDA	Application	-	Exposure to natural scenes	X
Nguyen-Feng et al.	2019	Stress	Clinical	382 students	294 female, 88 male	14 days	Mobile phone	Application	-	Theory-based stress management intervention (by being the first to translate it into an EMI)	-
Lucas-Thompson et al.	2019	Stress and Anxiety	Clinical	N/A (age 14-18 to be recruited)	N/A	N/A	Mobile phone	SMS, online for on-demand support	-	Mindfulness	-
Dennis et al.	2015	Substance use	Clinical	29	8 female, 21 male	6 weeks	Mobile phone	Application	-	Self-determination theory	-
McTavish et al.	2012	Substance use (Alcohol)	Clinical	349	N/A	3-4 weeks	Mobile phone	Application	-	Self-determination theory, cognitive-behavioral relapse prevention	X
Riordan et al.	2015	Substance use (Alcohol)	Clinical	130	72 female, 58 male	4 monthS study	Mobile phone	SMS	-	Psychoeducation about alcohol use and consequences	-
Leonard et al.	2017	Substance use (Alcohol)	Clinical	10	female	6 weeks	Mobile phone	Application	-	F2F, EMI CBT, MI	X
Dulin and Gonzalez	2017	Substance use (Alcohol)	Clinical	28	N/A	28 days	Mobile phone	Application	-	Based on cognitive and behavioral alcohol use disorder interventions	-
Kazemi et al	2017	Substance use (Alcohol)	N/A	N/A	N/A	N/A	Mobile phone	Application	-	Behavioral theory, MI, TTM of change	-
Moody et al.	2018	Substance use (Alcohol)	Clinical	35	16 female, 19 male	4 weeks	Mobile phone	SMS	Portal	Active implementation intentions	-
Kazemi et al	2019	Substance use (Alcohol)	Non-Clinical	10	N/A	2 weeks	Mobile phone	Application	-	Motivational Interviewing	-
Haug et al.	2020	Substance use (Alcohol)	Clinical	136 adolescents	66 female, 70 male	3 months	Mobile phone	SMS, online feedback	-	Implementation intention and action planning	-
Blevins et al.	2020	Substance use (Alcohol)	Clinical	20 (age 18-25)	N/A	6 weeks	Mobile phone	Application	-	F2F, coping strategies	-
Businelle et al.	2020	Substance use (Alcohol)	Clinical	80 phase I + 40 phase III	N/A	N/A	Mobile phone	Application	-	Motivational interviewing, self efficacy (SCT)	X
Shrier et al.	2018	Substance use (Marijuana)	Clinical	70	42 female, 28 male	1 or 2 weeks	Mobile phone	Application	-	F2F, EMI Motivational enhancement therapy	-
Morgiève et al.	2020	Suicide prevention	Clinical	14	12 female, 2 male	6 months	Mobile phone	Application	-	Suicide prevention	-
Table notes: GAD: Generalized Anxiety Disorder, ML: Machine learning, CBT: Cognitive behavioral therapy, ACT: Acceptance and commintment therapy, MI: Motivational interviewing, CAT: Cognitive affective therapy, BT: Behavioral therapy, F2F: Face-to-face sessions
