# Supplementary material for: Ecological momentary interventions for mental health: A scoping review
Source: PLoS One. 2021 Mar 11;16(3):e0248152. doi: 10.1371/journal.pone.0248152 (PMC7951936; doi:10.1371/journal.pone.0248152)
Supplement: S4 Table — (XLSX) [file pone.0248152.s005.xlsx]

## Sheet: S4 Table
S4 Table - Studies using sensors
Author	Year	Target	Category	Device	Purpose of using sensors
Pramana et al.	2018	Anxiety	Intervention	Mobile phone, App	provide location-aware reminders using geofencing
Burns et al.	2011	Depression	Intervention	Mobile phone, App	predict depressive states and improve depressive symptoms
Wahle et al.	2016	Depression	Intervention	Wearable, Mobile phone, App	used sensor data collected to provide evidence-based interventions
Kroska et al.	2020	Mood	Intervention	Wearable	explore a possible relationship between mobile ACT effectiveness and sleep, activity, and heart rate, which are considered to both indicate and moderate symptoms of mania and depression
Pulantara et al.	2018	Sleep disturbances	Intervention	Wearable	allow objective measurement of the patient's sleep-wake pattern
Versluis et al.	2018	Stress	Intervention	Wearable, App	measure cardiac activity
Beute and Kort	2018	Stress	Intervention	Mobile phone, App	measure heart rate
McTavish et al.	2012	Substance use (Alcohol)	Intervention	Wearable, Mobile phone,App	provide support based on location data
Leonard et al.	2017	Substance use (Alcohol)	Intervention	Wearable, Mobile phone, App	set a threshold by the research assistans based on EDA measurements from the sensorband to provide support
Businelle et al.	2020	Substance use (Alcohol)	Intervention	Wearable	a wearable was used to estimate blood alcohol concentration, an algorithm will use geolocation and EMA responses to assess current risk for alcohol use and automatically push relevant tailored messages to participants
Jacobson et al. (2020)	2020	Depression	Sensor-based	Mobile phone, App	predict depressed mood
Saeb et al.	2015	Depression	Sensor-based	Mobile phone, App	predict depressive states
Wang et al.	2018	Depression	Sensor-based	Wearable, Mobile phone, App	predict depressive states
Coral et al.	2020	Gambling disorder	Sensor-based	Mobile phone, App	construct a geofence around a gambler's favored gambling establishment, to discourage participation
Chin-Lun Hung et al.	2016	Mood (Negative emotions)	Sensor-based	Mobile phone, App	detect negative emotions
Wang et al.	2017	Schizophrenia	Sensor-based	Mobile phone, App	predict symptoms of schizophrenia
Rashid et al. (2020)	2020	Social Anxiety	Sensor-based	Mobile phone, App	predict subjective measures of social anxiety
Sarker et al.	2016	Stress	Sensor-based	Physiological sensors, Mobile phone	detect stress episodes
Mishra et al. (2020)	2020	Stress	Sensor-based	Wearable, chest sensor	detect stress
Kaczor et al. (2020)	2020	Stress	Sensor-based	Wearable	predict physicians stress
Epstein et al. (2020)	2020	Stress and drug craving	Sensor-based	GPS logger	predict stress and drug craving
Bae et al.	2018	Substance use (Alcohol)	Sensor-based	Mobile phone, App	detect high-risk drinking events
