# Supplementary material for: Ecological momentary interventions for mental health: A scoping review
Source: PLoS One. 2021 Mar 11;16(3):e0248152. doi: 10.1371/journal.pone.0248152 (PMC7951936; doi:10.1371/journal.pone.0248152)
Supplement: S5 Table — (XLSX) [file pone.0248152.s006.xlsx]

## Sheet: S5 Table
S5 Table - Studies using sensors to predict/detect psychological states
Author	Study Aim	Devices	Data collected with the use of sensors
Sarker et al. (2016)	detect stress episodes	Physiological sensors and Mobile phone	A suite of physiological sensors worn under participant’s clothes was used to measure expansion and contraction of the chest via inductive plethysmography. Mobile phones collected accelerometer data
Hung et al. (2016)	detect negative emotions	Mobile application	The app collected the package name of the app and call states that included the idle state, the ringing state, and the off-hook state
Bae et al. (2018)	detect high-risk drinking events	Mobile application	The app collected 56 sensor features related to time (e.g. day of the week, time of day), movement patterns (e.g. accelerometry, rotation), communication (e.g. phone calls, texts), and psychomotor impairment (e.g. keystroke speed, available for android phones only).
Wang et al. (2017)	predict symptoms of schizophrenia	Mobile phone	Data collected included the detection of physical activity through android recognition API (foot, stationary, in-vehicle, on a bicycle, titling, unknown activity) and conversational interaction (measured through the number and duration of independent conversations, and the ratio of human voice labels observed). Mobility and location were detected by measuring the distance traveled, the number of …
Burns et al. (2011)	predict depressive states	Mobile phone and Application	The data collected directly from more than 38 phone sensors and an app. The data collected from the phone sensors included GPS, WiFi, accelerometer, ambient light, and Bluetooth detection of other wireless devices. The app collected the time/day and phone activities of the users (e.g. recent calls, active phone apps).
Saeb et al. (2015)	predict depressive states	Mobile phone and Wearables	A wearable was used to collect GPS data. Mobiles were used to collect phone usage data (the periods of time when the phone screen was on).
Wang et al. (2018)	predict depressive states	Mobile application and Wearable	Features collected from the application included physical activities (e.g., stationary, in a vehicle, walking, running, cycling), sleep (duration, bedtime, and rise time), and sociability (i.e., the number of independent conversations a participant is around and their duration). The app also collected audio amplitude, location coordinates, and phone lock/unlock events. The sleep inferences were b…
Mishra et al. (2020)	detect stress	Wearable and Chest sensor	A wearable was used to collect accelerometer data. Chest sensor collected heart rate variability (HRV)
Jacobson et al. (2020)	predict depressed mood	Mobile application	Features collected including direct location-based information, location type based on the Google Places location type (e.g., University, gym, bar, church), local weather information, heart rate information (by pressing their finger against the rear camera for 30 s), and outgoing phone calls.
Rashid et al. (2020)	predict subjective measures of social anxiety	Mobile application	The application collected data from GPS, pedometer, accelerometer, activity, call, and text data.
Epstein et al. (2020)	predict stress and drug craving	GPS logger	A GPS logger was used to collect GPS data
Kaczor et al. (2020)	predict stress	Wearable	A wearable was used to collect accelerometry, EDA, skin temperature, and heart rate variability data. A button on the wearable was used by participants to annotate stressful events.
